# Supplementary material for: Interaction between COMT rs5993883 and second generation antipsychotics is linked to decreases in verbal cognition and cognitive control in bipolar disorder
Source: BMC Psychol. 2016 Apr 2;4:14. doi: 10.1186/s40359-016-0118-3 (PMC4818866; doi:10.1186/s40359-016-0118-3)
Supplement: Additional file 1: Table S1. — Atypical Antipsychotics, benzodiazepines and antidepressants used in this study. (XLS 9 kb) [file 40359_2016_118_MOESM1_ESM.xls]

## Sheet: Sheet1
Additional file 1: Table S1: Atypical Antipsychotics, benzodiazepines and antidepressants used in this study
Atypical antipsychotics	BZDs*	Antidepressants
Abilify (aripiprazole)	Niravam (alprazolam)	Elavil (amitriptyline)
Clozaril (clozapine)	Ativan (lorazepam)	Anafranil (clomipramine HCl)
Fanapt (iloperidone)	Klonopin (Clonazepam)	Wellbutrin (bupropion)
Geodon (ziprasidone)	Restoril (Temazepam)	Wellbutrin XL (bupropion Extended-Release)
Invega (paliperidone)	Valium (Diazepam)	Celexa (citalopram Hydrobromide)
Latuda (lurasidone)	Xanax (Alprazolam)	Cymbalta (duloxetine HCl)
Olanzapine (zyprexa)		Desyrel (trazodone HCl)
Risperdal (risperidone)		Prudoxin (doxepin)
Risperdal Consta (risperidone injection)		Effexor (venlafaxine HCl)
Saphris (asenipine)		Effexor XR (venlafaxine Hydrochloride extended-release)
Seroquel (quetiapine fumarate)		Emsam (selegiline transdermal system)
Seroquel XR (quetiapine fumarate extended-release)		Lexapro (escitalopram oxalate)
		Luvox CR (fluvoxamine maleate extended-release)
		Remeron (Mirtazapine)
		Serzone (nefazodone)
		Pamelor (Nortriptyline HCl)
		Parnate (Tranylcypromine)
		Paxil (paroxetine HCl)
		Pristiq (desvenlafaxine extended-release)
		Prozac (Fluoxetine HCl)
		Savella (milnacipran HCl)
		Zoloft (Sertraline HCl)
		Tofranil (imipramine)
		Viibryd (Vilazodone)
*BZD= benzodiazepines
